# Supplementary material for: Long-Term Assessment of Surface Water Quality in a Highly Managed Estuary Basin
Source: Int J Environ Res Public Health. 2021 Sep 6;18(17):9417. doi: 10.3390/ijerph18179417 (PMC8431535; doi:10.3390/ijerph18179417)
Supplement: Supplementary file 1 [file ijerph-18-09417-s001.zip]

Archive with 1 entries (1 files):
- ijerph-1351151-supplementary.pdf
